# Supplementary material for: Dynamics of the Gut Microbiome and Transcriptome in Korea Native Ricefish (Oryzias latipes) during Chronic Antibiotic Exposure
Source: Genes (Basel). 2022 Jul 14;13(7):1243. doi: 10.3390/genes13071243 (PMC9322331; doi:10.3390/genes13071243)
Supplement: Supplementary file 1 [file genes-13-01243-s001.zip › Supplementary Table S1.xlsx]

## Sheet: Sheet1
Group	Class	Category	Term	classification	p_value	Gene_number	Category/Term/Count	log10_pvalue	Gene_Name	Gene ID	log2_fold_change
Amp_down	GO	GOTERM_BP_DIRECT	GO:0072378~blood coagulation, fibrin clot formation	Immune	6.46e-08	6	GOTERM_BP_DIRECT/GO:0072378~blood coagulation, fibrin clot formation/6	7.18995	fibrinogen alpha chain	101172282	-1.48301
									fibrinogen gamma chain	101163055	-1.8275
									coagulation factor XIII A chain	101168749	-1.88119
									coagulation factor VII	101155013	-1.95406
									fibrinogen beta chain	101172769	-2.12429
									serine protease hepsin	101171277	-2.37043
Amp_down	GO	GOTERM_BP_DIRECT	GO:0006956~complement activation	Immune	6.98e-05	5	GOTERM_BP_DIRECT/GO:0006956~complement activation/5	4.1564	LOW QUALITY PROTEIN: complement C4	110016646	-2.79818
									complement component C3-2 isoform X1	100125802	-2.87531
									---	101167313	-3.26403
									complement component C3-1 precursor	100125801	-3.27965
									complement component 4 (within H-2S) precursor	100049261	-3.50888
Amp_down	GO	GOTERM_BP_DIRECT	GO:0001867~complement activation, lectin pathway	Immune	0.000265054	4	GOTERM_BP_DIRECT/GO:0001867~complement activation, lectin pathway/4	3.57667	microfibril-associated glycoprotein 4-like	101161619	-1.40859
									mannan-binding lectin serine protease 2	101160657	-2.01013
									microfibril-associated glycoprotein 4	101169418	-2.43432
									microfibril-associated glycoprotein 4	101165534	-7.68591
Amp_down	GO	GOTERM_BP_DIRECT	GO:0006957~complement activation, alternative pathway	Immune	0.00235194	3	GOTERM_BP_DIRECT/GO:0006957~complement activation, alternative pathway/3	2.62857	complement component C8 beta chain	101171863	-1.80906
									complement component C8 alpha chain	101171611	-1.84577
									complement component C9	101156511	-2.47505
Amp_down	GO	GOTERM_BP_DIRECT	GO:0034612~response to tumor necrosis factor	Immune	0.0104059	3	GOTERM_BP_DIRECT/GO:0034612~response to tumor necrosis factor/3	1.98272	glutathione hydrolase 5 proenzyme	105357674	-1.54321
									glutathione hydrolase 5 proenzyme isoform X2	101161114	-1.58249
									gamma-glutamyl transferase 1a	100820714	-1.87321
Amp_down	GO	GOTERM_BP_DIRECT	GO:0032496~response to lipopolysaccharide	Immune	0.0196437	3	GOTERM_BP_DIRECT/GO:0032496~response to lipopolysaccharide/3	1.70678	glutathione hydrolase 5 proenzyme	105357674	-1.54321
									glutathione hydrolase 5 proenzyme isoform X2	101161114	-1.58249
									gamma-glutamyl transferase 1a	100820714	-1.87321
Amp_down	GO	GOTERM_BP_DIRECT	GO:0043011~myeloid dendritic cell differentiation	Immune	0.0397902	2	GOTERM_BP_DIRECT/GO:0043011~myeloid dendritic cell differentiation/2	1.40022	transcription factor GATA-6 isoform X2	101159296	-1.37637
									transcription factor GATA-5 isoform X1	101164399	-2.13367
Amp_down	GO	GOTERM_CC_DIRECT	GO:0005577~fibrinogen complex	Immune	0.00141708	3	GOTERM_CC_DIRECT/GO:0005577~fibrinogen complex/3	2.8486	fibrinogen alpha chain	101172282	-1.48301
									fibrinogen gamma chain	101163055	-1.8275
									fibrinogen beta chain	101172769	-2.12429
Amp_down	GO	GOTERM_CC_DIRECT	GO:0005579~membrane attack complex	Immune	0.00935762	3	GOTERM_CC_DIRECT/GO:0005579~membrane attack complex/3	2.02883	complement component C8 beta chain	101171863	-1.80906
									complement component C8 alpha chain	101171611	-1.84577
									complement component C9	101156511	-2.47505
Amp_down	GO	GOTERM_MF_DIRECT	GO:0004252~serine-type endopeptidase activity	Immune	6.67e-06	18	GOTERM_MF_DIRECT/GO:0004252~serine-type endopeptidase activity/18	5.17587	uncharacterized protein LOC101173495	101173495	-1.10204
									elastase-1	101156319	-1.11349
									trypsinogen precursor	100125451	-1.1238
									chymotrypsin-like elastase family member 2A	101168781	-1.17226
									elastase-1	101155843	-1.19259
									transmembrane protease serine 6 isoform X1	101162577	-1.37984
									chymotrypsin B	105356289	-1.42667
									chymotrypsin-like elastase family member 2A	101168538	-1.43887
									chymotrypsin A	101170410	-1.51757
									trypsinogen-like protein 3	101163846	-1.78668
									coagulation factor VII	101155013	-1.95406
									prothrombin	101170246	-1.98915
									complement factor I	101171529	-2.00041
									mannan-binding lectin serine protease 2	101160657	-2.01013
									hyaluronan-binding protein 2	101172520	-2.11394
									serine protease hepsin	101171277	-2.37043
									---	101167313	-3.26403
									enteropeptidase	100125450	-5.52554
Amp_up	GO	GOTERM_BP_DIRECT	GO:0042246~tissue regeneration	Immune	0.0181235	3	GOTERM_BP_DIRECT/GO:0042246~tissue regeneration/3	1.74176	musculoskeletal embryonic nuclear protein 1 isoform X1	101169600	1.51778
									ninjurin-2 isoform X3	101162567	1.2662
									musculoskeletal embryonic nuclear protein 1-like	101171404	1.2102
Amp_up	GO	GOTERM_BP_DIRECT	GO:0019221~cytokine-mediated signaling pathway	Immune	0.0352346	4	GOTERM_BP_DIRECT/GO:0019221~cytokine-mediated signaling pathway/4	1.45303	interleukin-1 beta	101169209	1.66377
									signal transducer and activator of transcription 1-alpha/beta isoform X1	101158490	1.10886
									interleukin-6 receptor subunit beta isoform X1	101173597	1.08934
									leptin receptor isoform X1	100301596	1.02511
Amp_up	GO	GOTERM_BP_DIRECT	GO:0048247~lymphocyte chemotaxis	Immune	0.0359979	3	GOTERM_BP_DIRECT/GO:0048247~lymphocyte chemotaxis/3	1.44372	C-C motif chemokine 13-like	111946265	1.36427
									monocyte chemotactic protein 1B	101170161	1.11751
									putative protein TPRXL	101171052	1.10575
Amp_up	GO	GOTERM_BP_DIRECT	GO:0071346~cellular response to interferon-gamma	Immune	0.0359979	3	GOTERM_BP_DIRECT/GO:0071346~cellular response to interferon-gamma/3	1.44372	C-C motif chemokine 13-like	111946265	1.36427
									monocyte chemotactic protein 1B	101170161	1.11751
									putative protein TPRXL	101171052	1.10575
Amp_up	GO	GOTERM_BP_DIRECT	GO:0002548~monocyte chemotaxis	Immune	0.0419675	3	GOTERM_BP_DIRECT/GO:0002548~monocyte chemotaxis/3	1.37709	C-C motif chemokine 13-like	111946265	1.36427
									monocyte chemotactic protein 1B	101170161	1.11751
									putative protein TPRXL	101171052	1.10575
Amp_up	GO	GOTERM_BP_DIRECT	GO:0071356~cellular response to tumor necrosis factor	Immune	0.0419675	3	GOTERM_BP_DIRECT/GO:0071356~cellular response to tumor necrosis factor/3	1.37709	C-C motif chemokine 13-like	111946265	1.36427
									monocyte chemotactic protein 1B	101170161	1.11751
									putative protein TPRXL	101171052	1.10575
Amp_up	GO	GOTERM_BP_DIRECT	GO:0071347~cellular response to interleukin-1	Immune	0.0419675	3	GOTERM_BP_DIRECT/GO:0071347~cellular response to interleukin-1/3	1.37709	C-C motif chemokine 13-like	111946265	1.36427
									monocyte chemotactic protein 1B	101170161	1.11751
									putative protein TPRXL	101171052	1.10575
Amp_up	GO	GOTERM_MF_DIRECT	GO:0048020~CCR chemokine receptor binding	Immune	0.0345917	3	GOTERM_MF_DIRECT/GO:0048020~CCR chemokine receptor binding/3	1.46103	C-C motif chemokine 13-like	111946265	1.36427
									monocyte chemotactic protein 1B	101170161	1.11751
									putative protein TPRXL	101171052	1.10575
Ery_up	GO	GOTERM_BP_DIRECT	GO:0070098~chemokine-mediated signaling pathway	Immune	0.00102642	6	GOTERM_BP_DIRECT/GO:0070098~chemokine-mediated signaling pathway/6	2.98868	C-C motif chemokine 13-like	111946265	1.81915
									monocyte chemotactic protein 1B	101170161	1.70961
									C-C motif chemokine 19	101170597	1.65346
									C-X-C motif chemokine 6-like	101157707	1.49073
									putative protein TPRXL	101171052	1.47347
									putative protein TPRXL	105357410	1.25959
Ery_up	GO	GOTERM_BP_DIRECT	GO:0006954~inflammatory response	Immune	0.0013818	11	GOTERM_BP_DIRECT/GO:0006954~inflammatory response/11	2.85956	glutathione hydrolase 5 proenzyme isoform X2	101161114	2.18734
									glutathione hydrolase 5 proenzyme	105357674	2.17727
									C-C motif chemokine 13-like	111946265	1.81915
									monocyte chemotactic protein 1B	101170161	1.70961
									C-C motif chemokine 19	101170597	1.65346
									C-X-C chemokine receptor type 3 isoform X3	101156279	1.57688
									C-X-C motif chemokine 6-like	101157707	1.49073
									putative protein TPRXL	101171052	1.47347
									putative protein TPRXL	105357410	1.25959
									chemokine-like receptor 1	101164982	1.14129
									toll-like receptor 2	101173259	1.01281
Ery_up	GO	GOTERM_BP_DIRECT	GO:0071346~cellular response to interferon-gamma	Immune	0.00175216	5	GOTERM_BP_DIRECT/GO:0071346~cellular response to interferon-gamma/5	2.75643	C-C motif chemokine 13-like	111946265	1.81915
									interferon-induced GTP-binding protein Mx	101164884	1.73861
									C-C motif chemokine 19	101170597	1.65346
									putative protein TPRXL	101171052	1.47347
									putative protein TPRXL	105357410	1.25959
Ery_up	GO	GOTERM_BP_DIRECT	GO:0048247~lymphocyte chemotaxis	Immune	0.00175216	5	GOTERM_BP_DIRECT/GO:0048247~lymphocyte chemotaxis/5	2.75643	C-C motif chemokine 13-like	111946265	1.81915
									monocyte chemotactic protein 1B	101170161	1.70961
									C-C motif chemokine 19	101170597	1.65346
									putative protein TPRXL	101171052	1.47347
									putative protein TPRXL	105357410	1.25959
Ery_up	GO	GOTERM_BP_DIRECT	GO:0071347~cellular response to interleukin-1	Immune	0.00241371	5	GOTERM_BP_DIRECT/GO:0071347~cellular response to interleukin-1/5	2.61732	C-C motif chemokine 13-like	111946265	1.81915
									monocyte chemotactic protein 1B	101170161	1.70961
									C-C motif chemokine 19	101170597	1.65346
									putative protein TPRXL	101171052	1.47347
									putative protein TPRXL	105357410	1.25959
Ery_up	GO	GOTERM_BP_DIRECT	GO:0071356~cellular response to tumor necrosis factor	Immune	0.00241371	5	GOTERM_BP_DIRECT/GO:0071356~cellular response to tumor necrosis factor/5	2.61732	C-C motif chemokine 13-like	111946265	1.81915
									monocyte chemotactic protein 1B	101170161	1.70961
									C-C motif chemokine 19	101170597	1.65346
									putative protein TPRXL	101171052	1.47347
									putative protein TPRXL	105357410	1.25959
Ery_up	GO	GOTERM_BP_DIRECT	GO:0002548~monocyte chemotaxis	Immune	0.00241371	5	GOTERM_BP_DIRECT/GO:0002548~monocyte chemotaxis/5	2.61732	C-C motif chemokine 13-like	111946265	1.81915
									monocyte chemotactic protein 1B	101170161	1.70961
									C-C motif chemokine 19	101170597	1.65346
									putative protein TPRXL	101171052	1.47347
									putative protein TPRXL	105357410	1.25959
Ery_up	GO	GOTERM_BP_DIRECT	GO:0030593~neutrophil chemotaxis	Immune	0.00443072	6	GOTERM_BP_DIRECT/GO:0030593~neutrophil chemotaxis/6	2.35353	C-C motif chemokine 13-like	111946265	1.81915
									monocyte chemotactic protein 1B	101170161	1.70961
									C-C motif chemokine 19	101170597	1.65346
									C-X-C motif chemokine 6-like	101157707	1.49073
									putative protein TPRXL	101171052	1.47347
									putative protein TPRXL	105357410	1.25959
Ery_up	GO	GOTERM_BP_DIRECT	GO:0006979~response to oxidative stress	Stress	0.0133011	5	GOTERM_BP_DIRECT/GO:0006979~response to oxidative stress/5	1.87611	eosinophil peroxidase-like	101174598	2.50041
									eosinophil peroxidase-like	101174108	2.49406
									eosinophil peroxidase-like	110015551	2.40617
									glutathione peroxidase 2	101170806	1.45194
									nuclear receptor coactivator 7-like isoform X2	101166493	1.2067
Ery_up	GO	GOTERM_BP_DIRECT	GO:0019882~antigen processing and presentation	Immune	0.013591	3	GOTERM_BP_DIRECT/GO:0019882~antigen processing and presentation/3	1.86675	RLA class II histocompatibility antigen, DP alpha-1 chain	101156161	1.38413
									H-2 class II histocompatibility antigen, E-S beta chain	101163710	1.17068
									HLA class II histocompatibility antigen, DRB1-7 beta chain-like	111948938	1.13787
Ery_up	GO	GOTERM_BP_DIRECT	GO:0006952~defense response	Immune	0.0153723	4	GOTERM_BP_DIRECT/GO:0006952~defense response/4	1.81326	eosinophil peroxidase-like	101174598	2.50041
									eosinophil peroxidase-like	101174108	2.49406
									eosinophil peroxidase-like	110015551	2.40617
									signal transducer and activator of transcription 1-alpha/beta isoform X1	101158490	1.32639
Ery_up	GO	GOTERM_CC_DIRECT	GO:0042613~MHC class II protein complex	Immune	0.000840053	4	GOTERM_CC_DIRECT/GO:0042613~MHC class II protein complex/4	3.07569	RLA class II histocompatibility antigen, DP alpha-1 chain	101170703	1.47187
									RLA class II histocompatibility antigen, DP alpha-1 chain	101156161	1.38413
									H-2 class II histocompatibility antigen, E-S beta chain	101163710	1.17068
									HLA class II histocompatibility antigen, DRB1-7 beta chain-like	111948938	1.13787
Ery_up	GO	GOTERM_MF_DIRECT	GO:0048020~CCR chemokine receptor binding	Immune	0.00239776	5	GOTERM_MF_DIRECT/GO:0048020~CCR chemokine receptor binding/5	2.62019	C-C motif chemokine 13-like	111946265	1.81915
									monocyte chemotactic protein 1B	101170161	1.70961
									C-C motif chemokine 19	101170597	1.65346
									putative protein TPRXL	101171052	1.47347
									putative protein TPRXL	105357410	1.25959
Ery_up	GO	GOTERM_MF_DIRECT	GO:0008009~chemokine activity	Immune	0.00432511	6	GOTERM_MF_DIRECT/GO:0008009~chemokine activity/6	2.364	C-C motif chemokine 13-like	111946265	1.81915
									monocyte chemotactic protein 1B	101170161	1.70961
									C-C motif chemokine 19	101170597	1.65346
									C-X-C motif chemokine 6-like	101157707	1.49073
									putative protein TPRXL	101171052	1.47347
									putative protein TPRXL	105357410	1.25959
Ery_up	GO	GOTERM_MF_DIRECT	GO:0004601~peroxidase activity	Stress	0.0356692	4	GOTERM_MF_DIRECT/GO:0004601~peroxidase activity/4	1.44771	eosinophil peroxidase-like	101174598	2.50041
									eosinophil peroxidase-like	101174108	2.49406
									eosinophil peroxidase-like	110015551	2.40617
									glutathione peroxidase 2	101170806	1.45194
